# Supplementary material for: Antimicrobial Materials Used in Coating Dental Implant Surfaces: State of the Art and Future Prospectives
Source: Materials (Basel). 2026 Jan 19;19(2):403. doi: 10.3390/ma19020403 (PMC12843238; doi:10.3390/ma19020403)
Supplement: Supplementary file 1 [file materials-19-00403-s001.zip]

Archive with 1 entries (1 files):
- materials-3874306-supplementary.pdf
